# Supplementary material for: Object Play as a Positive Emotional State Indicator for Farmed Spotted Paca (Cuniculus paca)
Source: Animals (Basel). 2023 Dec 25;14(1):78. doi: 10.3390/ani14010078 (PMC10778172; doi:10.3390/ani14010078)
Supplement: Supplementary file 1 [file animals-14-00078-s001.zip]

Archive with 1 entries (1 files):
- animals-2715445-supplementary.mp4
